# Supplementary material for: eIF3 and Its mRNA-Entry-Channel Arm Contribute to the Recruitment of mRNAs With Long 5′-Untranslated Regions
Source: Front Mol Biosci. 2022 Jan 11;8:787664. doi: 10.3389/fmolb.2021.787664 (PMC8787345; doi:10.3389/fmolb.2021.787664)
Supplement: Supplementary file 1 [file Presentation1.zip]

Archive with 7 entries (7 files):
- Figure 1.JPEG
- Figure 2.JPEG
- Figure 3.JPEG
- Figure 4.JPEG
- Figure 5.JPEG
- Figure 6.JPEG
- Figure 7.JPEG
